# Supplementary material for: Polypyrrole-Barium Ferrite Magnetic Cryogels for Water Purification
Source: Gels. 2023 Jan 20;9(2):92. doi: 10.3390/gels9020092 (PMC9957020; doi:10.3390/gels9020092)
Supplement: Supplementary file 1 [file gels-09-00092-s001.zip]

Archive with 1 entries (1 files):
- gels-2149354-supplementary.pdf
